# Supplementary material for: High-throughput deconvolution of 3D organoid dynamics at cellular resolution for cancer pharmacology with Cellos
Source: Nat Commun. 2023 Dec 18;14:8406. doi: 10.1038/s41467-023-44162-6 (PMC10730814; doi:10.1038/s41467-023-44162-6)
Supplement: Supplementary file 4 — Source Data [file 41467_2023_44162_MOESM4_ESM.xlsx]

## Sheet: figure-1a
sample	Cisplatin µM	replicate	relative viability
A50-clone	0.5	rep1	0.893367
A50-clone	0.5	rep2	0.84814
A50-clone	0.5	rep3	0.862034
A50-clone	1	rep1	0.855835
A50-clone	1	rep2	0.851777
A50-clone	1	rep3	0.824318
A50-clone	2	rep1	0.864103
A50-clone	2	rep2	0.888253
A50-clone	2	rep3	0.86065
A50-clone	4	rep1	0.705612
A50-clone	4	rep2	0.701424
A50-clone	4	rep3	0.683796
A50-clone	8	rep1	0.571217
A50-clone	8	rep2	0.555509
A50-clone	8	rep3	0.578907
A50-clone	16	rep1	0.391102
A50-clone	16	rep2	0.437542
A50-clone	16	rep3	0.397529
A50-clone	32	rep1	0.100674
A50-clone	32	rep2	0.0780878
A50-clone	32	rep3	0.0924961
A50-clone	64	rep1	0.00780654
A50-clone	64	rep2	0.00889489
A50-clone	64	rep3	0.00729148
A50-clone	128	rep1	0.00270519
A50-clone	128	rep2	0.00266488
A50-clone	128	rep3	0.00225731
B-clone	0.5	rep1	1.09877
B-clone	0.5	rep2	1.05254
B-clone	0.5	rep3	1.02798
B-clone	1	rep1	0.890756
B-clone	1	rep2	0.872003
B-clone	1	rep3	0.861579
B-clone	2	rep1	0.591797
B-clone	2	rep2	0.593713
B-clone	2	rep3	0.630084
B-clone	4	rep1	0.419351
B-clone	4	rep2	0.409867
B-clone	4	rep3	0.408799
B-clone	8	rep1	0.25364
B-clone	8	rep2	0.267146
B-clone	8	rep3	0.254207
B-clone	16	rep1	0.159083
B-clone	16	rep2	0.162252
B-clone	16	rep3	0.172931
B-clone	32	rep1	0.143708
B-clone	32	rep2	0.13986
B-clone	32	rep3	0.155082
B-clone	64	rep1	0.174581
B-clone	64	rep2	0.192762
B-clone	64	rep3	0.186886
B-clone	128	rep1	0.199952
B-clone	128	rep2	0.221908
B-clone	128	rep3	0.200785

## Sheet: figure-2b
IoU_threshold	F1_score	replicate
0.1	0.911023	rep1
0.2	0.911023	rep1
0.3	0.911023	rep1
0.4	0.90571	rep1
0.5	0.881806	rep1
0.6	0.812749	rep1
0.7	0.682603	rep1
0.8	0.438247	rep1
0.9	0.0212483	rep1
0.1	0.850323	rep2
0.2	0.850323	rep2
0.3	0.84129	rep2
0.4	0.810323	rep2
0.5	0.75871	rep2
0.6	0.676129	rep2
0.7	0.527742	rep2
0.8	0.323871	rep2
0.9	0.0129032	rep2
0.1	0.920863	rep3
0.2	0.920863	rep3
0.3	0.920863	rep3
0.4	0.910072	rep3
0.5	0.881295	rep3
0.6	0.852518	rep3
0.7	0.76259	rep3
0.8	0.517986	rep3
0.9	0.0395683	rep3
0.1	0.871676	rep4
0.2	0.869364	rep4
0.3	0.869364	rep4
0.4	0.857803	rep4
0.5	0.8	rep4
0.6	0.756069	rep4
0.7	0.665896	rep4
0.8	0.402312	rep4
0.9	0.0115607	rep4
0.1	0.880746	rep5
0.2	0.880746	rep5
0.3	0.875416	rep5
0.4	0.854097	rep5
0.5	0.782145	rep5
0.6	0.660893	rep5
0.7	0.532978	rep5
0.8	0.266489	rep5
0.9	0.00932712	rep5
0.1	0.841845	rep6
0.2	0.841021	rep6
0.3	0.836903	rep6
0.4	0.779242	rep6
0.5	0.68369	rep6
0.6	0.540362	rep6
0.7	0.336079	rep6
0.8	0.107084	rep6
0.9	0.000823723	rep6

## Sheet: figure-3d
IoU_threshold	F1_score
0.1	0.935421
0.2	0.934768
0.3	0.922374
0.4	0.88454
0.5	0.801696
0.6	0.643836
0.7	0.437704
0.8	0.232877
0.9	0.003914

## Sheet: figure-4b
sample	day	predetermined_percentage	replicate	EGFP_mean_cells_%	mCherry_mean_cells_%
A50	day0	EGFP-80%	replicate1	77.2222	22.7778
A50	day0	EGFP-80%	replicate2	76.7913	23.2087
A50	day0	EGFP-80%	replicate3	76.473	23.527
A50	day0	EGFP-60%	replicate1	59.4491	40.5509
A50	day0	EGFP-60%	replicate2	60.436	39.564
A50	day0	EGFP-60%	replicate3	59.8997	40.1003
A50	day0	EGFP-40%	replicate1	41.8032	58.1968
A50	day0	EGFP-40%	replicate2	43.9	56.1
A50	day0	EGFP-40%	replicate3	41.9657	58.0343
A50	day0	EGFP-20%	replicate1	25.746	74.254
A50	day0	EGFP-20%	replicate2	24.8476	75.1524
A50	day0	EGFP-20%	replicate3	25.159	74.841
A50	day4	EGFP-80%	replicate1	70.8916	29.1084
A50	day4	EGFP-80%	replicate2	71.1683	28.8317
A50	day4	EGFP-80%	replicate3	71.103	28.897
A50	day4	EGFP-60%	replicate1	54.0345	45.9655
A50	day4	EGFP-60%	replicate2	55.024	44.976
A50	day4	EGFP-60%	replicate3	55.7148	44.2852
A50	day4	EGFP-40%	replicate1	39.6248	60.3752
A50	day4	EGFP-40%	replicate2	41.1386	58.8614
A50	day4	EGFP-40%	replicate3	41.0601	58.9399
A50	day4	EGFP-20%	replicate1	25.0776	74.9224
A50	day4	EGFP-20%	replicate2	24.406	75.594
A50	day4	EGFP-20%	replicate3	25.1185	74.8815
B	day0	EGFP-80%	replicate1	75.137	24.863
B	day0	EGFP-80%	replicate2	74.1837	25.8163
B	day0	EGFP-80%	replicate3	74.47	25.53
B	day0	EGFP-60%	replicate1	54.1647	45.8353
B	day0	EGFP-60%	replicate2	55.877	44.123
B	day0	EGFP-60%	replicate3	56.3324	43.6676
B	day0	EGFP-40%	replicate1	39.3274	60.6726
B	day0	EGFP-40%	replicate2	39.1234	60.8766
B	day0	EGFP-40%	replicate3	36.6457	63.3543
B	day0	EGFP-20%	replicate1	21.8237	78.1763
B	day0	EGFP-20%	replicate2	20.1203	79.8797
B	day0	EGFP-20%	replicate3	21.8204	78.1796
B	day4	EGFP-80%	replicate1	70.8562	29.1438
B	day4	EGFP-80%	replicate2	68.5346	31.4654
B	day4	EGFP-80%	replicate3	71.0245	28.9755
B	day4	EGFP-60%	replicate1	51.1428	48.8572
B	day4	EGFP-60%	replicate2	51.7253	48.2747
B	day4	EGFP-60%	replicate3	53.714	46.286
B	day4	EGFP-40%	replicate1	38.334	61.666
B	day4	EGFP-40%	replicate2	37.7333	62.2667
B	day4	EGFP-40%	replicate3	36.5371	63.4629
B	day4	EGFP-20%	replicate1	22.5498	77.4502
B	day4	EGFP-20%	replicate2	21.9314	78.0686
B	day4	EGFP-20%	replicate3	22.7494	77.2506

## Sheet: figure-4c
percentage	organoids	EGFP cells per organoid	mCherry cells per organoid
EGFP-20%	1	1	1
EGFP-20%	2	30	143
EGFP-20%	3	0	32
EGFP-20%	4	65	164
EGFP-20%	5	0	4
EGFP-20%	6	0	5
EGFP-20%	7	21	121
EGFP-20%	8	40	83
EGFP-20%	9	0	2
EGFP-20%	10	0	24
EGFP-20%	11	3	13
EGFP-20%	12	3	21
EGFP-20%	13	17	91
EGFP-20%	14	0	2
EGFP-20%	15	0	4
EGFP-20%	16	36	42
EGFP-20%	17	46	134
EGFP-20%	18	14	16
EGFP-20%	19	4	7
EGFP-20%	20	10	35
EGFP-20%	21	0	2
EGFP-20%	22	19	51
EGFP-20%	23	40	114
EGFP-20%	24	0	10
EGFP-20%	25	0	3
EGFP-20%	26	8	8
EGFP-20%	27	0	3
EGFP-20%	28	0	44
EGFP-20%	29	6	28
EGFP-20%	30	3	53
EGFP-20%	31	0	6
EGFP-20%	32	2	9
EGFP-20%	33	2	54
EGFP-20%	34	0	3
EGFP-20%	35	24	61
EGFP-20%	36	23	103
EGFP-20%	37	0	26
EGFP-20%	38	0	27
EGFP-20%	39	13	34
EGFP-20%	41	10	14
EGFP-20%	42	14	15
EGFP-20%	43	17	64
EGFP-20%	44	1	10
EGFP-20%	45	8	17
EGFP-20%	46	0	2
EGFP-20%	47	0	2
EGFP-20%	48	0	5
EGFP-20%	49	13	69
EGFP-20%	50	28	66
EGFP-20%	51	13	31
EGFP-20%	52	19	34
EGFP-20%	53	2	4
EGFP-20%	54	0	2
EGFP-20%	55	37	164
EGFP-20%	56	11	10
EGFP-20%	58	5	34
EGFP-20%	59	0	2
EGFP-20%	60	1	21
EGFP-20%	61	8	50
EGFP-20%	62	24	93
EGFP-20%	64	0	27
EGFP-20%	66	5	6
EGFP-20%	67	0	87
EGFP-20%	68	0	13
EGFP-20%	69	24	88
EGFP-20%	70	0	5
EGFP-20%	71	0	13
EGFP-20%	72	4	5
EGFP-20%	73	0	10
EGFP-20%	74	4	20
EGFP-20%	75	4	34
EGFP-20%	76	0	10
EGFP-20%	77	150	485
EGFP-20%	78	36	127
EGFP-20%	79	1	2
EGFP-20%	81	5	57
EGFP-20%	82	2	7
EGFP-20%	83	0	6
EGFP-20%	84	3	56
EGFP-20%	85	73	233
EGFP-20%	87	7	7
EGFP-20%	88	0	8
EGFP-20%	89	60	132
EGFP-20%	90	0	7
EGFP-20%	92	0	3
EGFP-20%	93	43	125
EGFP-20%	94	17	50
EGFP-20%	95	0	3
EGFP-20%	98	6	23
EGFP-20%	99	13	54
EGFP-20%	100	157	355
EGFP-20%	101	3	15
EGFP-20%	104	2	18
EGFP-20%	106	18	9
EGFP-20%	107	10	4
EGFP-20%	108	72	133
EGFP-20%	109	0	66
EGFP-20%	110	0	2
EGFP-20%	112	22	43
EGFP-20%	114	18	40
EGFP-20%	115	0	2
EGFP-20%	116	0	4
EGFP-20%	117	38	29
EGFP-20%	118	17	87
EGFP-20%	119	13	10
EGFP-20%	120	75	103
EGFP-20%	122	2	3
EGFP-20%	123	70	261
EGFP-20%	125	38	95
EGFP-20%	126	0	2
EGFP-20%	127	16	11
EGFP-20%	128	18	53
EGFP-20%	129	0	3
EGFP-20%	130	0	9
EGFP-20%	131	0	7
EGFP-20%	132	62	133
EGFP-20%	133	0	6
EGFP-20%	134	0	9
EGFP-20%	135	6	29
EGFP-20%	137	0	27
EGFP-20%	138	5	16
EGFP-20%	139	32	28
EGFP-20%	140	26	23
EGFP-20%	141	1	10
EGFP-20%	142	124	232
EGFP-20%	143	13	54
EGFP-20%	144	14	24
EGFP-20%	146	26	53
EGFP-20%	147	68	188
EGFP-20%	148	0	5
EGFP-20%	149	16	12
EGFP-20%	150	0	5
EGFP-20%	151	0	6
EGFP-20%	152	0	7
EGFP-20%	154	0	28
EGFP-20%	155	16	10
EGFP-20%	156	0	7
EGFP-20%	157	0	8
EGFP-20%	158	7	7
EGFP-20%	159	0	33
EGFP-20%	160	23	84
EGFP-20%	161	3	56
EGFP-20%	162	0	10
EGFP-20%	164	8	44
EGFP-20%	165	17	68
EGFP-20%	166	0	6
EGFP-20%	167	0	8
EGFP-20%	168	0	3
EGFP-20%	169	0	3
EGFP-20%	170	10	37
EGFP-20%	171	0	23
EGFP-20%	172	7	5
EGFP-20%	173	0	2
EGFP-20%	174	1	16
EGFP-20%	175	3	3
EGFP-20%	177	1	12
EGFP-20%	178	11	12
EGFP-20%	179	118	203
EGFP-20%	180	17	61
EGFP-20%	181	1	20
EGFP-20%	182	37	132
EGFP-20%	183	4	71
EGFP-20%	184	4	14
EGFP-20%	185	0	3
EGFP-20%	186	19	28
EGFP-20%	187	15	72
EGFP-20%	189	3	16
EGFP-20%	191	8	81
EGFP-20%	193	37	167
EGFP-20%	194	30	93
EGFP-20%	195	16	40
EGFP-20%	197	15	59
EGFP-20%	198	0	2
EGFP-20%	199	0	17
EGFP-20%	200	109	271
EGFP-20%	201	29	17
EGFP-20%	203	0	9
EGFP-20%	204	7	19
EGFP-20%	205	67	163
EGFP-20%	206	17	46
EGFP-20%	207	9	83
EGFP-20%	208	94	307
EGFP-20%	209	43	163
EGFP-20%	210	0	2
EGFP-20%	211	7	37
EGFP-20%	212	58	158
EGFP-20%	213	57	114
EGFP-20%	215	0	2
EGFP-20%	216	0	15
EGFP-20%	217	0	23
EGFP-20%	218	21	20
EGFP-20%	219	0	7
EGFP-20%	220	3	12
EGFP-20%	221	1	31
EGFP-20%	222	4	22
EGFP-20%	223	1	4
EGFP-20%	225	1	1
EGFP-20%	226	18	66
EGFP-20%	227	0	3
EGFP-20%	228	0	10
EGFP-20%	229	10	63
EGFP-20%	230	1	13
EGFP-20%	231	72	158
EGFP-20%	232	1	8
EGFP-20%	233	5	38
EGFP-20%	234	0	39
EGFP-20%	235	28	32
EGFP-20%	236	28	65
EGFP-20%	237	10	10
EGFP-20%	238	0	5
EGFP-20%	240	0	4
EGFP-20%	241	1	41
EGFP-20%	242	0	38
EGFP-20%	243	37	55
EGFP-20%	244	5	0
EGFP-20%	245	0	5
EGFP-20%	246	19	78
EGFP-20%	247	38	77
EGFP-20%	248	0	8
EGFP-20%	249	8	15
EGFP-20%	250	0	12
EGFP-20%	251	72	212
EGFP-20%	252	0	9
EGFP-20%	254	40	174
EGFP-20%	255	0	4
EGFP-20%	256	0	46
EGFP-20%	257	66	166
EGFP-20%	258	48	180
EGFP-20%	260	51	136
EGFP-20%	261	0	30
EGFP-20%	262	1	42
EGFP-20%	263	65	119
EGFP-20%	264	1	11
EGFP-20%	265	30	41
EGFP-20%	266	7	23
EGFP-20%	267	102	277
EGFP-20%	268	1	1
EGFP-20%	269	32	37
EGFP-20%	270	15	0
EGFP-20%	271	40	162
EGFP-20%	272	14	65
EGFP-20%	273	13	7
EGFP-20%	274	20	8
EGFP-20%	275	0	7
EGFP-20%	276	4	24
EGFP-20%	278	19	3
EGFP-20%	279	0	8
EGFP-20%	280	13	14
EGFP-20%	283	36	59
EGFP-20%	284	1	15
EGFP-20%	285	0	34
EGFP-20%	286	30	90
EGFP-20%	287	2	3
EGFP-20%	289	0	2
EGFP-20%	290	0	59
EGFP-20%	291	14	66
EGFP-20%	292	6	6
EGFP-20%	293	0	26
EGFP-20%	294	0	20
EGFP-20%	295	26	78
EGFP-20%	296	0	6
EGFP-20%	297	0	4
EGFP-20%	298	0	5
EGFP-20%	302	15	15
EGFP-20%	303	24	66
EGFP-20%	304	25	27
EGFP-20%	306	0	25
EGFP-20%	307	17	73
EGFP-20%	308	152	350
EGFP-20%	309	16	65
EGFP-20%	310	126	229
EGFP-20%	311	0	8
EGFP-20%	314	56	205
EGFP-20%	315	2	0
EGFP-20%	1	0	89
EGFP-20%	2	1	49
EGFP-20%	3	27	13
EGFP-20%	4	89	259
EGFP-20%	5	14	79
EGFP-20%	6	0	7
EGFP-20%	7	0	34
EGFP-20%	8	1	22
EGFP-20%	9	81	195
EGFP-20%	10	14	22
EGFP-20%	11	1	54
EGFP-20%	12	0	12
EGFP-20%	13	13	41
EGFP-20%	14	3	54
EGFP-20%	15	0	2
EGFP-20%	16	12	0
EGFP-20%	17	15	57
EGFP-20%	18	6	72
EGFP-20%	19	0	2
EGFP-20%	20	0	8
EGFP-20%	21	1	35
EGFP-20%	23	11	12
EGFP-20%	24	0	9
EGFP-20%	25	0	11
EGFP-20%	26	0	2
EGFP-20%	27	0	9
EGFP-20%	28	6	23
EGFP-20%	29	0	5
EGFP-20%	30	0	6
EGFP-20%	31	4	12
EGFP-20%	32	9	3
EGFP-20%	33	7	22
EGFP-20%	34	8	30
EGFP-20%	35	38	146
EGFP-20%	36	20	51
EGFP-20%	37	0	10
EGFP-20%	38	19	72
EGFP-20%	39	1	38
EGFP-20%	41	22	72
EGFP-20%	42	0	3
EGFP-20%	43	15	3
EGFP-20%	46	4	23
EGFP-20%	47	4	5
EGFP-20%	48	32	39
EGFP-20%	49	7	4
EGFP-20%	50	1	13
EGFP-20%	51	15	45
EGFP-20%	52	8	4
EGFP-20%	53	16	64
EGFP-20%	54	0	11
EGFP-20%	56	56	117
EGFP-20%	57	14	1
EGFP-20%	58	0	52
EGFP-20%	59	0	3
EGFP-20%	60	2	12
EGFP-20%	61	24	44
EGFP-20%	62	13	34
EGFP-20%	63	2	0
EGFP-20%	65	4	42
EGFP-20%	66	0	6
EGFP-20%	67	2	11
EGFP-20%	68	16	32
EGFP-20%	69	0	5
EGFP-20%	71	31	22
EGFP-20%	73	0	6
EGFP-20%	74	0	6
EGFP-20%	75	121	323
EGFP-20%	76	7	65
EGFP-20%	77	3	52
EGFP-20%	78	20	28
EGFP-20%	79	0	19
EGFP-20%	80	0	17
EGFP-20%	81	0	7
EGFP-20%	83	0	7
EGFP-20%	84	0	13
EGFP-20%	87	0	4
EGFP-20%	88	0	35
EGFP-20%	89	7	36
EGFP-20%	90	0	9
EGFP-20%	91	37	33
EGFP-20%	92	58	79
EGFP-20%	94	1	2
EGFP-20%	95	0	2
EGFP-20%	96	0	9
EGFP-20%	97	4	9
EGFP-20%	99	18	45
EGFP-20%	100	2	52
EGFP-20%	101	6	20
EGFP-20%	102	9	30
EGFP-20%	103	7	47
EGFP-20%	104	3	0
EGFP-20%	105	0	4
EGFP-20%	106	0	16
EGFP-20%	107	0	2
EGFP-20%	108	30	119
EGFP-20%	109	0	6
EGFP-20%	110	1	3
EGFP-20%	111	0	9
EGFP-20%	112	18	17
EGFP-20%	113	0	8
EGFP-20%	114	0	3
EGFP-20%	115	10	28
EGFP-20%	116	0	4
EGFP-20%	117	124	280
EGFP-20%	118	9	2
EGFP-20%	120	12	3
EGFP-20%	121	5	39
EGFP-20%	123	7	33
EGFP-20%	124	93	250
EGFP-20%	125	0	3
EGFP-20%	126	0	6
EGFP-20%	127	0	7
EGFP-20%	128	15	21
EGFP-20%	129	0	2
EGFP-20%	131	1	26
EGFP-20%	132	0	4
EGFP-20%	133	12	26
EGFP-20%	134	0	2
EGFP-20%	135	0	7
EGFP-20%	136	1	9
EGFP-20%	137	8	46
EGFP-20%	138	183	343
EGFP-20%	140	7	5
EGFP-20%	141	0	27
EGFP-20%	142	0	10
EGFP-20%	143	38	103
EGFP-20%	144	1	2
EGFP-20%	146	5	52
EGFP-20%	148	9	0
EGFP-20%	149	97	249
EGFP-20%	151	7	37
EGFP-20%	152	17	39
EGFP-20%	153	0	9
EGFP-20%	154	26	37
EGFP-20%	155	45	211
EGFP-20%	156	50	115
EGFP-20%	157	0	8
EGFP-20%	158	3	19
EGFP-20%	159	13	63
EGFP-20%	160	9	80
EGFP-20%	161	104	222
EGFP-20%	162	25	70
EGFP-20%	163	6	11
EGFP-20%	165	8	52
EGFP-20%	166	0	10
EGFP-20%	167	0	15
EGFP-20%	168	24	31
EGFP-20%	169	14	28
EGFP-20%	170	5	31
EGFP-20%	171	3	0
EGFP-20%	172	6	9
EGFP-20%	173	29	44
EGFP-20%	174	0	7
EGFP-20%	177	1	7
EGFP-20%	178	0	6
EGFP-20%	179	13	44
EGFP-20%	180	12	83
EGFP-20%	182	2	2
EGFP-20%	183	9	12
EGFP-20%	184	12	124
EGFP-20%	185	72	142
EGFP-20%	186	15	1
EGFP-20%	188	0	20
EGFP-20%	189	16	87
EGFP-20%	191	17	58
EGFP-20%	192	2	1
EGFP-20%	193	4	11
EGFP-20%	195	24	16
EGFP-20%	196	15	6
EGFP-20%	197	0	16
EGFP-20%	198	19	26
EGFP-20%	199	5	0
EGFP-20%	200	0	17
EGFP-20%	201	0	2
EGFP-20%	202	127	280
EGFP-20%	203	38	112
EGFP-20%	205	0	11
EGFP-20%	206	13	95
EGFP-20%	207	5	89
EGFP-20%	208	72	174
EGFP-20%	209	0	7
EGFP-20%	210	3	19
EGFP-20%	211	19	37
EGFP-20%	212	37	171
EGFP-20%	213	0	8
EGFP-20%	214	0	8
EGFP-20%	216	5	2
EGFP-20%	217	2	33
EGFP-20%	218	13	50
EGFP-20%	219	30	68
EGFP-20%	220	43	95
EGFP-20%	221	0	62
EGFP-20%	224	8	104
EGFP-20%	225	9	28
EGFP-20%	226	0	8
EGFP-20%	227	46	103
EGFP-20%	229	0	3
EGFP-20%	230	15	11
EGFP-20%	231	0	5
EGFP-20%	233	0	10
EGFP-20%	234	0	8
EGFP-20%	235	4	0
EGFP-20%	236	70	182
EGFP-20%	237	1	32
EGFP-20%	238	37	111
EGFP-20%	239	0	3
EGFP-20%	240	0	55
EGFP-20%	241	13	34
EGFP-20%	242	2	7
EGFP-20%	243	2	47
EGFP-20%	244	0	23
EGFP-20%	245	50	198
EGFP-20%	246	8	0
EGFP-20%	247	12	20
EGFP-20%	248	0	45
EGFP-20%	249	49	196
EGFP-20%	250	2	0
EGFP-20%	252	20	87
EGFP-20%	253	7	46
EGFP-20%	254	16	83
EGFP-20%	255	52	222
EGFP-20%	257	1	3
EGFP-20%	258	27	113
EGFP-20%	260	0	26
EGFP-20%	261	2	10
EGFP-20%	262	0	3
EGFP-20%	264	89	97
EGFP-20%	265	0	5
EGFP-20%	266	9	81
EGFP-20%	267	5	3
EGFP-20%	268	45	157
EGFP-20%	269	0	5
EGFP-20%	272	0	8
EGFP-20%	273	2	3
EGFP-20%	274	0	2
EGFP-20%	275	5	18
EGFP-20%	276	13	46
EGFP-20%	277	2	17
EGFP-20%	279	7	26
EGFP-20%	280	1	33
EGFP-20%	281	0	13
EGFP-20%	282	0	14
EGFP-20%	284	15	14
EGFP-20%	285	34	161
EGFP-20%	286	4	2
EGFP-20%	287	10	100
EGFP-20%	288	0	3
EGFP-20%	289	17	54
EGFP-20%	290	13	33
EGFP-20%	291	3	1
EGFP-20%	292	0	13
EGFP-20%	293	0	4
EGFP-20%	294	27	85
EGFP-20%	296	0	12
EGFP-20%	297	17	30
EGFP-20%	298	20	36
EGFP-20%	299	10	10
EGFP-20%	300	0	2
EGFP-20%	301	2	1
EGFP-20%	302	8	76
EGFP-20%	303	34	207
EGFP-20%	305	29	21
EGFP-20%	306	4	31
EGFP-20%	307	0	3
EGFP-20%	308	0	20
EGFP-20%	309	11	110
EGFP-20%	310	35	61
EGFP-20%	311	0	2
EGFP-20%	312	0	3
EGFP-20%	314	0	9
EGFP-20%	315	86	211
EGFP-20%	316	58	80
EGFP-20%	317	0	7
EGFP-20%	319	11	23
EGFP-20%	321	0	15
EGFP-20%	322	0	3
EGFP-20%	324	60	118
EGFP-20%	325	13	35
EGFP-20%	327	3	5
EGFP-20%	328	29	33
EGFP-20%	329	0	19
EGFP-20%	330	30	104
EGFP-20%	331	0	2
EGFP-20%	332	0	29
EGFP-20%	333	24	36
EGFP-20%	336	1	41
EGFP-20%	337	0	16
EGFP-20%	338	13	19
EGFP-20%	339	4	11
EGFP-20%	340	0	7
EGFP-20%	341	11	70
EGFP-20%	342	0	2
EGFP-20%	344	0	6
EGFP-20%	345	206	568
EGFP-20%	346	0	6
EGFP-20%	347	12	47
EGFP-20%	348	6	15
EGFP-20%	349	30	18
EGFP-20%	1	0	11
EGFP-20%	2	0	3
EGFP-20%	3	37	86
EGFP-20%	4	5	12
EGFP-20%	5	145	381
EGFP-20%	7	0	7
EGFP-20%	8	1	38
EGFP-20%	9	1	14
EGFP-20%	10	2	3
EGFP-20%	11	43	50
EGFP-20%	12	0	11
EGFP-20%	13	11	5
EGFP-20%	15	0	8
EGFP-20%	17	0	5
EGFP-20%	18	7	32
EGFP-20%	19	0	2
EGFP-20%	20	9	59
EGFP-20%	21	0	3
EGFP-20%	22	0	23
EGFP-20%	23	6	58
EGFP-20%	24	1	4
EGFP-20%	25	22	20
EGFP-20%	26	27	20
EGFP-20%	27	1	1
EGFP-20%	28	37	56
EGFP-20%	29	0	5
EGFP-20%	31	0	3
EGFP-20%	32	5	64
EGFP-20%	33	7	8
EGFP-20%	34	10	48
EGFP-20%	35	72	239
EGFP-20%	37	2	7
EGFP-20%	39	21	43
EGFP-20%	40	0	8
EGFP-20%	41	3	0
EGFP-20%	42	0	3
EGFP-20%	43	36	176
EGFP-20%	44	0	37
EGFP-20%	45	61	172
EGFP-20%	47	0	18
EGFP-20%	49	7	47
EGFP-20%	50	0	2
EGFP-20%	51	68	129
EGFP-20%	52	21	53
EGFP-20%	54	157	302
EGFP-20%	55	12	62
EGFP-20%	57	7	31
EGFP-20%	58	2	4
EGFP-20%	59	10	29
EGFP-20%	60	17	42
EGFP-20%	62	18	106
EGFP-20%	63	3	60
EGFP-20%	64	3	0
EGFP-20%	65	16	59
EGFP-20%	67	0	11
EGFP-20%	68	6	0
EGFP-20%	69	0	25
EGFP-20%	70	17	12
EGFP-20%	71	11	47
EGFP-20%	73	28	119
EGFP-20%	75	72	110
EGFP-20%	76	0	11
EGFP-20%	77	26	119
EGFP-20%	79	0	6
EGFP-20%	81	0	8
EGFP-20%	82	28	73
EGFP-20%	84	0	9
EGFP-20%	85	7	27
EGFP-20%	86	1	1
EGFP-20%	87	0	3
EGFP-20%	89	16	90
EGFP-20%	90	0	7
EGFP-20%	91	24	17
EGFP-20%	92	0	10
EGFP-20%	93	0	9
EGFP-20%	94	2	0
EGFP-20%	95	52	147
EGFP-20%	96	20	46
EGFP-20%	97	16	9
EGFP-20%	98	34	25
EGFP-20%	100	37	91
EGFP-20%	102	19	5
EGFP-20%	103	16	38
EGFP-20%	104	1	3
EGFP-20%	105	16	60
EGFP-20%	106	154	305
EGFP-20%	108	0	4
EGFP-20%	110	0	5
EGFP-20%	111	16	65
EGFP-20%	112	104	341
EGFP-20%	113	0	3
EGFP-20%	114	0	93
EGFP-20%	115	116	217
EGFP-20%	116	3	5
EGFP-20%	117	3	18
EGFP-20%	118	9	9
EGFP-20%	119	0	27
EGFP-20%	121	18	15
EGFP-20%	122	2	5
EGFP-20%	123	1	43
EGFP-20%	124	0	17
EGFP-20%	125	17	95
EGFP-20%	126	0	10
EGFP-20%	127	12	14
EGFP-20%	128	17	48
EGFP-20%	129	20	30
EGFP-20%	130	0	27
EGFP-20%	133	0	2
EGFP-20%	134	0	6
EGFP-20%	135	12	18
EGFP-20%	136	0	10
EGFP-20%	137	0	29
EGFP-20%	138	14	52
EGFP-20%	139	20	7
EGFP-20%	140	0	30
EGFP-20%	141	0	7
EGFP-20%	142	29	126
EGFP-20%	143	9	48
EGFP-20%	144	0	11
EGFP-20%	146	2	8
EGFP-20%	147	0	40
EGFP-20%	148	18	77
EGFP-20%	149	0	26
EGFP-20%	150	13	42
EGFP-20%	151	40	50
EGFP-20%	153	0	2
EGFP-20%	154	2	0
EGFP-20%	155	42	97
EGFP-20%	156	22	49
EGFP-20%	157	0	12
EGFP-20%	158	22	49
EGFP-20%	159	21	80
EGFP-20%	160	0	5
EGFP-20%	161	16	0
EGFP-20%	162	14	1
EGFP-20%	163	1	24
EGFP-20%	164	10	15
EGFP-20%	165	0	13
EGFP-20%	166	1	4
EGFP-20%	167	88	325
EGFP-20%	168	1	9
EGFP-20%	170	29	5
EGFP-20%	171	78	164
EGFP-20%	172	0	9
EGFP-20%	173	6	9
EGFP-20%	174	3	14
EGFP-20%	176	0	3
EGFP-20%	177	9	15
EGFP-20%	178	2	0
EGFP-20%	179	8	24
EGFP-20%	180	13	79
EGFP-20%	181	2	99
EGFP-20%	182	3	119
EGFP-20%	184	0	7
EGFP-20%	185	1	2
EGFP-20%	186	34	169
EGFP-20%	187	27	54
EGFP-20%	191	0	2
EGFP-20%	192	0	7
EGFP-20%	193	6	0
EGFP-20%	194	13	64
EGFP-20%	195	0	2
EGFP-20%	196	111	226
EGFP-20%	197	36	0
EGFP-20%	198	0	27
EGFP-20%	199	8	27
EGFP-20%	201	26	90
EGFP-20%	202	10	33
EGFP-20%	203	4	76
EGFP-20%	205	63	272
EGFP-20%	206	0	5
EGFP-20%	207	20	28
EGFP-20%	208	104	168
EGFP-20%	209	18	55
EGFP-20%	210	6	0
EGFP-20%	212	78	200
EGFP-20%	213	11	18
EGFP-20%	214	0	2
EGFP-20%	215	0	14
EGFP-20%	218	12	0
EGFP-20%	219	4	39
EGFP-20%	221	0	3
EGFP-20%	222	5	0
EGFP-20%	223	0	2
EGFP-20%	224	7	21
EGFP-20%	225	0	29
EGFP-20%	226	31	117
EGFP-20%	228	18	110
EGFP-20%	229	0	2
EGFP-20%	230	12	20
EGFP-20%	231	6	62
EGFP-20%	232	5	22
EGFP-20%	233	0	19
EGFP-20%	234	3	13
EGFP-20%	235	0	9
EGFP-20%	236	9	18
EGFP-20%	237	11	61
EGFP-20%	238	0	3
EGFP-20%	239	0	6
EGFP-20%	240	32	53
EGFP-20%	242	0	16
EGFP-20%	243	16	66
EGFP-20%	244	6	31
EGFP-20%	245	0	2
EGFP-20%	246	39	68
EGFP-20%	247	58	147
EGFP-20%	248	31	72
EGFP-20%	250	5	23
EGFP-20%	251	0	39
EGFP-20%	253	0	2
EGFP-20%	254	10	100
EGFP-20%	256	0	74
EGFP-20%	257	0	4
EGFP-20%	258	9	0
EGFP-20%	259	1	35
EGFP-20%	260	14	13
EGFP-20%	261	0	4
EGFP-20%	263	0	2
EGFP-20%	265	11	17
EGFP-20%	266	9	24
EGFP-20%	267	10	71
EGFP-20%	268	0	22
EGFP-20%	270	0	3
EGFP-20%	271	0	2
EGFP-20%	273	8	75
EGFP-20%	274	1	17
EGFP-20%	275	0	20
EGFP-20%	277	1	17
EGFP-20%	278	0	2
EGFP-20%	279	12	20
EGFP-20%	282	32	105
EGFP-20%	283	12	8
EGFP-20%	284	0	2
EGFP-20%	285	24	162
EGFP-20%	286	0	11
EGFP-20%	288	1	7
EGFP-20%	289	5	13
EGFP-20%	290	38	60
EGFP-20%	291	8	17
EGFP-20%	292	12	28
EGFP-20%	293	15	0
EGFP-20%	294	30	67
EGFP-20%	295	11	21
EGFP-20%	296	7	17
EGFP-20%	297	9	10
EGFP-20%	298	51	116
EGFP-20%	299	11	18
EGFP-20%	300	5	31
EGFP-20%	301	1	2
EGFP-20%	303	2	26
EGFP-40%	1	225	302
EGFP-40%	2	15	10
EGFP-40%	3	16	46
EGFP-40%	4	85	88
EGFP-40%	5	1	3
EGFP-40%	6	37	21
EGFP-40%	7	5	0
EGFP-40%	9	107	122
EGFP-40%	10	0	10
EGFP-40%	11	39	53
EGFP-40%	12	7	21
EGFP-40%	14	17	46
EGFP-40%	15	9	13
EGFP-40%	16	4	0
EGFP-40%	17	34	43
EGFP-40%	18	4	0
EGFP-40%	19	0	4
EGFP-40%	20	0	12
EGFP-40%	22	44	21
EGFP-40%	24	42	20
EGFP-40%	25	80	114
EGFP-40%	26	15	16
EGFP-40%	28	30	42
EGFP-40%	29	0	7
EGFP-40%	30	113	159
EGFP-40%	31	8	17
EGFP-40%	33	0	4
EGFP-40%	34	11	36
EGFP-40%	37	0	2
EGFP-40%	38	0	6
EGFP-40%	39	30	56
EGFP-40%	40	14	1
EGFP-40%	42	11	52
EGFP-40%	46	0	24
EGFP-40%	47	0	3
EGFP-40%	48	18	10
EGFP-40%	49	2	1
EGFP-40%	50	0	3
EGFP-40%	51	0	2
EGFP-40%	52	10	0
EGFP-40%	53	18	14
EGFP-40%	54	26	13
EGFP-40%	55	9	13
EGFP-40%	56	0	2
EGFP-40%	57	40	64
EGFP-40%	58	79	150
EGFP-40%	60	0	5
EGFP-40%	61	10	20
EGFP-40%	62	37	63
EGFP-40%	63	0	2
EGFP-40%	64	7	22
EGFP-40%	65	6	0
EGFP-40%	66	48	96
EGFP-40%	67	23	2
EGFP-40%	69	55	98
EGFP-40%	70	55	58
EGFP-40%	71	25	17
EGFP-40%	72	1	1
EGFP-40%	73	7	16
EGFP-40%	74	4	1
EGFP-40%	76	20	35
EGFP-40%	77	54	38
EGFP-40%	78	49	106
EGFP-40%	80	51	75
EGFP-40%	81	15	4
EGFP-40%	82	87	148
EGFP-40%	83	91	118
EGFP-40%	84	61	88
EGFP-40%	85	0	2
EGFP-40%	87	22	31
EGFP-40%	88	0	6
EGFP-40%	89	0	8
EGFP-40%	90	3	10
EGFP-40%	91	166	213
EGFP-40%	92	4	4
EGFP-40%	93	19	37
EGFP-40%	94	30	30
EGFP-40%	96	0	21
EGFP-40%	97	6	29
EGFP-40%	98	17	108
EGFP-40%	99	26	56
EGFP-40%	100	18	40
EGFP-40%	102	90	130
EGFP-40%	103	1	19
EGFP-40%	104	4	8
EGFP-40%	105	9	16
EGFP-40%	106	75	95
EGFP-40%	107	10	30
EGFP-40%	109	54	99
EGFP-40%	110	0	2
EGFP-40%	111	2	0
EGFP-40%	112	34	101
EGFP-40%	113	0	6
EGFP-40%	114	2	0
EGFP-40%	115	0	11
EGFP-40%	116	1	18
EGFP-40%	117	64	34
EGFP-40%	118	4	14
EGFP-40%	119	0	4
EGFP-40%	120	0	35
EGFP-40%	121	0	6
EGFP-40%	122	36	27
EGFP-40%	124	0	2
EGFP-40%	125	0	3
EGFP-40%	127	25	56
EGFP-40%	128	2	4
EGFP-40%	129	2	2
EGFP-40%	130	46	80
EGFP-40%	131	28	15
EGFP-40%	132	14	55
EGFP-40%	133	0	2
EGFP-40%	134	7	0
EGFP-40%	135	17	34
EGFP-40%	136	10	18
EGFP-40%	137	14	0
EGFP-40%	138	0	11
EGFP-40%	140	9	0
EGFP-40%	141	32	37
EGFP-40%	143	30	35
EGFP-40%	144	0	14
EGFP-40%	145	18	2
EGFP-40%	148	0	3
EGFP-40%	149	29	3
EGFP-40%	150	6	13
EGFP-40%	151	3	0
EGFP-40%	152	10	10
EGFP-40%	153	0	2
EGFP-40%	154	6	0
EGFP-40%	155	10	39
EGFP-40%	156	190	290
EGFP-40%	157	3	53
EGFP-40%	159	0	10
EGFP-40%	160	48	22
EGFP-40%	161	148	213
EGFP-40%	162	5	7
EGFP-40%	163	0	8
EGFP-40%	164	49	60
EGFP-40%	165	44	80
EGFP-40%	166	32	94
EGFP-40%	167	0	14
EGFP-40%	169	15	55
EGFP-40%	170	0	15
EGFP-40%	171	51	69
EGFP-40%	172	136	224
EGFP-40%	173	0	8
EGFP-40%	174	10	13
EGFP-40%	175	2	0
EGFP-40%	176	28	52
EGFP-40%	179	1	1
EGFP-40%	180	3	9
EGFP-40%	182	39	51
EGFP-40%	183	0	2
EGFP-40%	184	7	15
EGFP-40%	185	91	53
EGFP-40%	187	1	7
EGFP-40%	188	0	30
EGFP-40%	189	4	4
EGFP-40%	190	43	95
EGFP-40%	191	5	28
EGFP-40%	193	0	3
EGFP-40%	194	27	31
EGFP-40%	195	0	18
EGFP-40%	196	172	270
EGFP-40%	197	70	47
EGFP-40%	199	23	73
EGFP-40%	200	6	25
EGFP-40%	201	28	26
EGFP-40%	202	95	102
EGFP-40%	203	1	3
EGFP-40%	204	8	21
EGFP-40%	205	1	11
EGFP-40%	206	8	2
EGFP-40%	207	22	34
EGFP-40%	208	6	19
EGFP-40%	209	15	31
EGFP-40%	210	4	0
EGFP-40%	211	35	54
EGFP-40%	212	0	2
EGFP-40%	213	0	9
EGFP-40%	214	0	15
EGFP-40%	215	43	72
EGFP-40%	216	20	8
EGFP-40%	217	0	4
EGFP-40%	218	2	3
EGFP-40%	219	3	26
EGFP-40%	220	3	8
EGFP-40%	221	2	0
EGFP-40%	223	8	13
EGFP-40%	224	9	2
EGFP-40%	225	1	5
EGFP-40%	226	0	3
EGFP-40%	227	0	5
EGFP-40%	228	27	25
EGFP-40%	229	3	1
EGFP-40%	230	31	44
EGFP-40%	231	63	141
EGFP-40%	232	20	18
EGFP-40%	233	14	18
EGFP-40%	234	7	9
EGFP-40%	235	5	6
EGFP-40%	236	9	17
EGFP-40%	237	32	15
EGFP-40%	238	0	3
EGFP-40%	239	20	1
EGFP-40%	240	4	15
EGFP-40%	241	78	103
EGFP-40%	242	34	74
EGFP-40%	243	71	93
EGFP-40%	244	33	91
EGFP-40%	245	35	18
EGFP-40%	246	0	10
EGFP-40%	247	1	2
EGFP-40%	248	47	31
EGFP-40%	249	12	18
EGFP-40%	250	29	49
EGFP-40%	251	0	6
EGFP-40%	252	2	6
EGFP-40%	254	0	2
EGFP-40%	255	45	45
EGFP-40%	256	12	0
EGFP-40%	257	44	78
EGFP-40%	259	23	37
EGFP-40%	260	0	7
EGFP-40%	261	8	9
EGFP-40%	262	12	16
EGFP-40%	263	74	87
EGFP-40%	265	13	22
EGFP-40%	266	8	5
EGFP-40%	267	0	22
EGFP-40%	268	68	100
EGFP-40%	269	157	195
EGFP-40%	270	2	0
EGFP-40%	271	5	34
EGFP-40%	272	13	20
EGFP-40%	273	7	9
EGFP-40%	274	14	19
EGFP-40%	275	56	49
EGFP-40%	276	6	0
EGFP-40%	277	21	27
EGFP-40%	279	119	191
EGFP-40%	280	112	180
EGFP-40%	281	0	2
EGFP-40%	282	81	179
EGFP-40%	283	0	16
EGFP-40%	284	16	32
EGFP-40%	288	56	70
EGFP-40%	289	25	21
EGFP-40%	290	18	26
EGFP-40%	291	46	90
EGFP-40%	292	10	16
EGFP-40%	293	37	44
EGFP-40%	294	11	19
EGFP-40%	295	26	34
EGFP-40%	296	0	3
EGFP-40%	297	73	151
EGFP-40%	298	2	3
EGFP-40%	299	102	204
EGFP-40%	300	7	19
EGFP-40%	301	18	36
EGFP-40%	305	23	5
EGFP-40%	307	1	9
EGFP-40%	308	11	15
EGFP-40%	309	0	2
EGFP-40%	310	73	75
EGFP-40%	311	79	75
EGFP-40%	312	4	8
EGFP-40%	314	36	49
EGFP-40%	315	19	26
EGFP-40%	316	2	10
EGFP-40%	317	2	17
EGFP-40%	318	2	0
EGFP-40%	321	4	50
EGFP-40%	1	8	60
EGFP-40%	2	0	4
EGFP-40%	3	30	0
EGFP-40%	4	24	36
EGFP-40%	5	4	2
EGFP-40%	6	17	0
EGFP-40%	7	27	70
EGFP-40%	8	171	151
EGFP-40%	9	21	39
EGFP-40%	10	0	5
EGFP-40%	11	0	8
EGFP-40%	12	0	2
EGFP-40%	13	1	11
EGFP-40%	15	70	114
EGFP-40%	16	0	8
EGFP-40%	17	2	11
EGFP-40%	18	1	6
EGFP-40%	19	12	35
EGFP-40%	20	82	110
EGFP-40%	21	142	197
EGFP-40%	22	39	69
EGFP-40%	23	41	16
EGFP-40%	24	91	127
EGFP-40%	25	7	0
EGFP-40%	26	0	23
EGFP-40%	27	24	41
EGFP-40%	28	22	11
EGFP-40%	29	0	18
EGFP-40%	30	29	13
EGFP-40%	32	0	8
EGFP-40%	33	4	0
EGFP-40%	34	49	57
EGFP-40%	35	19	55
EGFP-40%	36	4	1
EGFP-40%	37	9	3
EGFP-40%	38	122	115
EGFP-40%	39	38	14
EGFP-40%	40	8	47
EGFP-40%	41	44	76
EGFP-40%	42	66	105
EGFP-40%	43	11	4
EGFP-40%	44	6	9
EGFP-40%	45	56	100
EGFP-40%	46	153	219
EGFP-40%	47	10	5
EGFP-40%	48	34	14
EGFP-40%	49	4	8
EGFP-40%	50	60	71
EGFP-40%	51	71	162
EGFP-40%	52	39	51
EGFP-40%	53	1	9
EGFP-40%	54	0	10
EGFP-40%	55	23	81
EGFP-40%	56	0	4
EGFP-40%	57	0	6
EGFP-40%	58	27	0
EGFP-40%	59	14	4
EGFP-40%	60	59	80
EGFP-40%	61	4	16
EGFP-40%	62	13	4
EGFP-40%	63	42	80
EGFP-40%	64	2	20
EGFP-40%	65	37	49
EGFP-40%	66	21	9
EGFP-40%	67	13	25
EGFP-40%	68	2	1
EGFP-40%	69	6	5
EGFP-40%	71	5	21
EGFP-40%	72	39	38
EGFP-40%	73	17	1
EGFP-40%	74	42	55
EGFP-40%	75	14	12
EGFP-40%	76	13	0
EGFP-40%	77	2	13
EGFP-40%	78	10	0
EGFP-40%	79	6	0
EGFP-40%	80	2	3
EGFP-40%	81	14	63
EGFP-40%	83	0	2
EGFP-40%	84	8	26
EGFP-40%	85	3	5
EGFP-40%	86	0	8
EGFP-40%	87	91	101
EGFP-40%	88	29	8
EGFP-40%	89	109	123
EGFP-40%	90	21	47
EGFP-40%	91	1	3
EGFP-40%	92	19	18
EGFP-40%	93	26	65
EGFP-40%	95	7	16
EGFP-40%	96	2	4
EGFP-40%	97	13	17
EGFP-40%	98	0	3
EGFP-40%	99	0	2
EGFP-40%	100	45	50
EGFP-40%	101	49	115
EGFP-40%	102	0	7
EGFP-40%	103	99	228
EGFP-40%	104	1	27
EGFP-40%	106	20	13
EGFP-40%	107	21	78
EGFP-40%	109	8	0
EGFP-40%	110	0	12
EGFP-40%	111	2	0
EGFP-40%	112	164	270
EGFP-40%	113	1	16
EGFP-40%	114	1	1
EGFP-40%	115	20	28
EGFP-40%	116	18	77
EGFP-40%	117	6	56
EGFP-40%	118	8	19
EGFP-40%	119	59	36
EGFP-40%	120	14	11
EGFP-40%	121	29	58
EGFP-40%	122	7	3
EGFP-40%	123	4	0
EGFP-40%	124	22	31
EGFP-40%	125	0	5
EGFP-40%	126	0	4
EGFP-40%	127	8	15
EGFP-40%	128	14	27
EGFP-40%	129	43	76
EGFP-40%	130	14	4
EGFP-40%	131	8	0
EGFP-40%	132	30	11
EGFP-40%	133	6	0
EGFP-40%	134	6	12
EGFP-40%	135	13	7
EGFP-40%	136	7	6
EGFP-40%	137	35	57
EGFP-40%	138	3	7
EGFP-40%	139	30	1
EGFP-40%	140	15	34
EGFP-40%	141	0	34
EGFP-40%	142	6	0
EGFP-40%	144	0	2
EGFP-40%	145	5	10
EGFP-40%	147	6	1
EGFP-40%	148	8	16
EGFP-40%	149	48	41
EGFP-40%	150	0	2
EGFP-40%	151	96	194
EGFP-40%	152	121	110
EGFP-40%	153	6	12
EGFP-40%	154	49	58
EGFP-40%	156	18	22
EGFP-40%	157	0	17
EGFP-40%	158	24	17
EGFP-40%	159	8	0
EGFP-40%	160	43	30
EGFP-40%	161	38	100
EGFP-40%	162	38	48
EGFP-40%	163	98	127
EGFP-40%	164	16	15
EGFP-40%	165	1	6
EGFP-40%	166	46	30
EGFP-40%	167	23	10
EGFP-40%	168	15	3
EGFP-40%	169	128	215
EGFP-40%	170	9	13
EGFP-40%	171	5	3
EGFP-40%	172	3	8
EGFP-40%	173	24	4
EGFP-40%	174	62	59
EGFP-40%	175	79	60
EGFP-40%	176	13	12
EGFP-40%	177	0	8
EGFP-40%	179	15	0
EGFP-40%	180	12	4
EGFP-40%	181	11	4
EGFP-40%	182	10	0
EGFP-40%	183	1	14
EGFP-40%	184	12	32
EGFP-40%	185	8	7
EGFP-40%	186	50	79
EGFP-40%	187	4	0
EGFP-40%	188	44	91
EGFP-40%	189	44	23
EGFP-40%	190	14	45
EGFP-40%	191	22	22
EGFP-40%	192	15	0
EGFP-40%	193	13	8
EGFP-40%	195	0	8
EGFP-40%	196	60	74
EGFP-40%	197	51	42
EGFP-40%	198	15	0
EGFP-40%	199	4	10
EGFP-40%	200	0	2
EGFP-40%	201	39	60
EGFP-40%	202	2	23
EGFP-40%	203	8	0
EGFP-40%	204	16	8
EGFP-40%	205	27	29
EGFP-40%	206	0	4
EGFP-40%	208	0	7
EGFP-40%	209	34	61
EGFP-40%	210	4	3
EGFP-40%	211	16	33
EGFP-40%	212	1	1
EGFP-40%	213	1	3
EGFP-40%	214	0	4
EGFP-40%	215	7	9
EGFP-40%	217	95	63
EGFP-40%	220	6	5
EGFP-40%	221	106	144
EGFP-40%	222	23	55
EGFP-40%	223	6	0
EGFP-40%	224	11	37
EGFP-40%	226	19	42
EGFP-40%	227	10	27
EGFP-40%	229	4	3
EGFP-40%	231	6	0
EGFP-40%	232	5	12
EGFP-40%	233	18	20
EGFP-40%	234	0	4
EGFP-40%	235	0	6
EGFP-40%	236	0	21
EGFP-40%	237	7	2
EGFP-40%	239	7	0
EGFP-40%	240	14	22
EGFP-40%	242	0	6
EGFP-40%	244	0	8
EGFP-40%	246	3	5
EGFP-40%	247	47	36
EGFP-40%	248	6	12
EGFP-40%	250	7	3
EGFP-40%	251	17	22
EGFP-40%	252	102	130
EGFP-40%	253	26	42
EGFP-40%	254	17	8
EGFP-40%	255	11	43
EGFP-40%	256	43	109
EGFP-40%	258	11	30
EGFP-40%	261	0	7
EGFP-40%	262	0	13
EGFP-40%	263	18	49
EGFP-40%	265	18	16
EGFP-40%	267	4	0
EGFP-40%	268	12	22
EGFP-40%	269	25	58
EGFP-40%	270	19	42
EGFP-40%	271	2	42
EGFP-40%	272	24	0
EGFP-40%	273	20	33
EGFP-40%	274	6	0
EGFP-40%	275	2	20
EGFP-40%	276	17	41
EGFP-40%	277	43	36
EGFP-40%	278	0	12
EGFP-40%	279	4	16
EGFP-40%	280	17	17
EGFP-40%	281	0	14
EGFP-40%	282	0	7
EGFP-40%	283	80	141
EGFP-40%	284	23	54
EGFP-40%	285	0	4
EGFP-40%	287	46	86
EGFP-40%	288	0	2
EGFP-40%	289	35	49
EGFP-40%	290	103	93
EGFP-40%	291	58	53
EGFP-40%	292	20	39
EGFP-40%	293	60	105
EGFP-40%	294	0	2
EGFP-40%	295	31	50
EGFP-40%	296	0	2
EGFP-40%	298	4	0
EGFP-40%	299	8	0
EGFP-40%	300	31	46
EGFP-40%	301	0	25
EGFP-40%	302	17	5
EGFP-40%	303	0	12
EGFP-40%	304	38	67
EGFP-40%	305	117	172
EGFP-40%	306	7	2
EGFP-40%	1	74	138
EGFP-40%	3	71	92
EGFP-40%	4	227	309
EGFP-40%	5	2	0
EGFP-40%	6	42	88
EGFP-40%	7	19	16
EGFP-40%	8	15	29
EGFP-40%	9	23	6
EGFP-40%	10	12	33
EGFP-40%	11	50	66
EGFP-40%	12	63	22
EGFP-40%	13	81	44
EGFP-40%	14	0	3
EGFP-40%	15	15	8
EGFP-40%	16	0	8
EGFP-40%	17	154	236
EGFP-40%	18	3	17
EGFP-40%	19	47	49
EGFP-40%	20	11	27
EGFP-40%	21	25	39
EGFP-40%	22	0	9
EGFP-40%	23	0	17
EGFP-40%	24	11	0
EGFP-40%	26	5	16
EGFP-40%	27	8	3
EGFP-40%	28	31	28
EGFP-40%	29	0	20
EGFP-40%	30	17	14
EGFP-40%	31	2	0
EGFP-40%	32	31	64
EGFP-40%	33	135	224
EGFP-40%	36	27	0
EGFP-40%	37	25	17
EGFP-40%	38	7	9
EGFP-40%	40	6	0
EGFP-40%	42	29	67
EGFP-40%	43	66	42
EGFP-40%	44	6	0
EGFP-40%	45	13	12
EGFP-40%	46	28	36
EGFP-40%	47	54	79
EGFP-40%	48	19	28
EGFP-40%	49	22	16
EGFP-40%	50	46	108
EGFP-40%	51	0	8
EGFP-40%	52	35	40
EGFP-40%	55	26	76
EGFP-40%	56	19	37
EGFP-40%	57	14	41
EGFP-40%	58	20	3
EGFP-40%	59	49	78
EGFP-40%	60	11	11
EGFP-40%	61	5	0
EGFP-40%	62	4	0
EGFP-40%	63	31	14
EGFP-40%	64	24	6
EGFP-40%	65	10	73
EGFP-40%	66	10	13
EGFP-40%	67	0	32
EGFP-40%	68	28	29
EGFP-40%	69	0	2
EGFP-40%	70	8	4
EGFP-40%	72	24	21
EGFP-40%	73	0	16
EGFP-40%	74	8	1
EGFP-40%	75	3	0
EGFP-40%	77	2	1
EGFP-40%	78	30	21
EGFP-40%	79	0	11
EGFP-40%	80	5	0
EGFP-40%	81	1	5
EGFP-40%	82	2	0
EGFP-40%	83	46	36
EGFP-40%	84	27	54
EGFP-40%	85	44	71
EGFP-40%	86	0	16
EGFP-40%	87	1	4
EGFP-40%	88	46	39
EGFP-40%	89	68	208
EGFP-40%	90	119	150
EGFP-40%	91	12	0
EGFP-40%	92	0	4
EGFP-40%	93	64	82
EGFP-40%	94	52	46
EGFP-40%	95	40	19
EGFP-40%	96	151	198
EGFP-40%	97	1	5
EGFP-40%	98	10	0
EGFP-40%	99	6	6
EGFP-40%	100	8	49
EGFP-40%	101	20	14
EGFP-40%	102	59	134
EGFP-40%	103	97	148
EGFP-40%	106	2	0
EGFP-40%	107	53	105
EGFP-40%	108	40	30
EGFP-40%	109	24	0
EGFP-40%	111	8	14
EGFP-40%	112	1	1
EGFP-40%	114	8	6
EGFP-40%	116	40	0
EGFP-40%	117	16	16
EGFP-40%	118	4	0
EGFP-40%	119	16	0
EGFP-40%	120	0	6
EGFP-40%	121	12	8
EGFP-40%	122	11	0
EGFP-40%	123	0	2
EGFP-40%	124	6	25
EGFP-40%	125	28	22
EGFP-40%	126	32	16
EGFP-40%	127	21	34
EGFP-40%	128	0	4
EGFP-40%	130	0	18
EGFP-40%	131	0	2
EGFP-40%	132	0	6
EGFP-40%	133	2	13
EGFP-40%	134	11	20
EGFP-40%	135	9	15
EGFP-40%	136	43	84
EGFP-40%	137	0	8
EGFP-40%	139	54	48
EGFP-40%	140	3	0
EGFP-40%	141	42	32
EGFP-40%	142	38	14
EGFP-40%	143	11	15
EGFP-40%	144	0	16
EGFP-40%	145	58	33
EGFP-40%	146	57	78
EGFP-40%	150	12	16
EGFP-40%	151	0	32
EGFP-40%	154	7	0
EGFP-40%	155	0	24
EGFP-40%	156	0	3
EGFP-40%	157	35	45
EGFP-40%	158	106	195
EGFP-40%	159	55	96
EGFP-40%	162	0	4
EGFP-40%	163	23	35
EGFP-40%	164	6	3
EGFP-40%	165	0	45
EGFP-40%	166	0	8
EGFP-40%	168	25	34
EGFP-40%	169	40	50
EGFP-40%	170	2	11
EGFP-40%	171	52	88
EGFP-40%	172	21	20
EGFP-40%	173	18	28
EGFP-40%	175	46	68
EGFP-40%	176	33	20
EGFP-40%	177	38	0
EGFP-40%	178	25	21
EGFP-40%	179	15	26
EGFP-40%	181	113	160
EGFP-40%	182	33	13
EGFP-40%	183	0	3
EGFP-40%	184	4	0
EGFP-40%	185	9	13
EGFP-40%	186	0	2
EGFP-40%	187	12	1
EGFP-40%	188	175	214
EGFP-40%	189	155	301
EGFP-40%	190	1	22
EGFP-40%	191	0	9
EGFP-40%	192	13	9
EGFP-40%	194	1	2
EGFP-40%	195	33	92
EGFP-40%	197	7	38
EGFP-40%	198	0	9
EGFP-40%	200	0	7
EGFP-40%	201	5	36
EGFP-40%	202	50	184
EGFP-40%	205	0	6
EGFP-40%	206	10	7
EGFP-40%	207	23	12
EGFP-40%	209	13	16
EGFP-40%	210	110	152
EGFP-40%	211	15	27
EGFP-40%	212	0	2
EGFP-40%	213	11	2
EGFP-40%	215	32	14
EGFP-40%	216	0	2
EGFP-40%	217	0	4
EGFP-40%	220	0	14
EGFP-40%	221	20	24
EGFP-40%	222	3	7
EGFP-40%	223	54	92
EGFP-40%	224	38	53
EGFP-40%	225	25	1
EGFP-40%	226	1	3
EGFP-40%	228	17	6
EGFP-40%	229	3	24
EGFP-40%	230	0	4
EGFP-40%	231	12	53
EGFP-40%	233	28	81
EGFP-40%	234	27	27
EGFP-40%	235	5	5
EGFP-40%	236	2	0
EGFP-40%	237	5	4
EGFP-40%	238	35	46
EGFP-40%	239	43	86
EGFP-40%	240	19	69
EGFP-40%	241	2	2
EGFP-40%	242	6	0
EGFP-40%	243	43	70
EGFP-40%	244	0	14
EGFP-40%	245	0	14
EGFP-40%	246	41	171
EGFP-40%	247	19	5
EGFP-40%	248	86	56
EGFP-40%	250	4	6
EGFP-40%	251	7	2
EGFP-40%	252	23	10
EGFP-40%	253	30	44
EGFP-40%	254	39	65
EGFP-40%	256	42	126
EGFP-40%	257	36	63
EGFP-40%	258	40	51
EGFP-40%	259	19	41
EGFP-40%	260	24	3
EGFP-40%	261	2	11
EGFP-40%	262	0	3
EGFP-40%	263	0	11
EGFP-40%	264	8	1
EGFP-40%	265	34	80
EGFP-40%	266	30	30
EGFP-40%	267	0	3
EGFP-40%	268	2	3
EGFP-40%	269	10	0
EGFP-40%	270	8	0
EGFP-40%	271	51	58
EGFP-40%	272	1	3
EGFP-40%	273	1	16
EGFP-40%	274	29	0
EGFP-40%	275	15	0
EGFP-40%	276	19	2
EGFP-40%	277	29	24
EGFP-40%	278	14	18
EGFP-40%	279	139	219
EGFP-40%	281	0	5
EGFP-40%	282	21	21
EGFP-40%	283	27	2
EGFP-40%	284	0	2
EGFP-40%	285	1	10
EGFP-40%	286	2	2
EGFP-40%	288	15	3
EGFP-40%	289	9	30
EGFP-40%	290	39	49
EGFP-40%	291	43	100
EGFP-40%	292	0	10
EGFP-40%	293	2	1
EGFP-40%	294	5	0
EGFP-40%	295	0	3
EGFP-40%	297	18	15
EGFP-40%	298	9	6
EGFP-40%	299	51	22
EGFP-40%	301	68	121
EGFP-40%	302	8	40
EGFP-40%	303	16	0
EGFP-40%	304	12	28
EGFP-40%	305	13	9
EGFP-40%	306	0	13
EGFP-60%	1	1	15
EGFP-60%	2	3	2
EGFP-60%	3	1	8
EGFP-60%	4	32	5
EGFP-60%	5	101	98
EGFP-60%	6	11	9
EGFP-60%	7	20	41
EGFP-60%	8	19	7
EGFP-60%	9	3	8
EGFP-60%	12	127	178
EGFP-60%	13	17	10
EGFP-60%	14	43	28
EGFP-60%	15	95	103
EGFP-60%	16	23	3
EGFP-60%	17	107	141
EGFP-60%	18	171	144
EGFP-60%	19	210	185
EGFP-60%	21	3	0
EGFP-60%	22	32	27
EGFP-60%	23	6	0
EGFP-60%	25	19	5
EGFP-60%	26	5	21
EGFP-60%	27	4	0
EGFP-60%	28	0	14
EGFP-60%	29	5	1
EGFP-60%	30	1	11
EGFP-60%	31	158	154
EGFP-60%	32	15	10
EGFP-60%	33	92	96
EGFP-60%	34	2	0
EGFP-60%	35	0	9
EGFP-60%	36	2	1
EGFP-60%	38	3	0
EGFP-60%	39	0	6
EGFP-60%	40	8	0
EGFP-60%	41	30	20
EGFP-60%	43	1	12
EGFP-60%	44	23	58
EGFP-60%	45	33	27
EGFP-60%	48	40	44
EGFP-60%	50	15	15
EGFP-60%	51	13	15
EGFP-60%	52	62	56
EGFP-60%	53	9	0
EGFP-60%	54	209	197
EGFP-60%	55	11	3
EGFP-60%	56	6	0
EGFP-60%	57	37	58
EGFP-60%	59	0	2
EGFP-60%	60	32	19
EGFP-60%	61	32	6
EGFP-60%	62	40	64
EGFP-60%	63	19	13
EGFP-60%	64	52	25
EGFP-60%	65	6	0
EGFP-60%	66	9	22
EGFP-60%	68	0	3
EGFP-60%	69	6	2
EGFP-60%	70	41	32
EGFP-60%	71	48	59
EGFP-60%	73	5	0
EGFP-60%	74	3	18
EGFP-60%	75	11	35
EGFP-60%	76	40	12
EGFP-60%	80	23	2
EGFP-60%	81	14	1
EGFP-60%	82	54	102
EGFP-60%	83	5	0
EGFP-60%	84	10	11
EGFP-60%	85	7	3
EGFP-60%	86	17	0
EGFP-60%	87	47	31
EGFP-60%	88	17	2
EGFP-60%	89	33	20
EGFP-60%	90	52	12
EGFP-60%	91	48	36
EGFP-60%	92	3	0
EGFP-60%	93	126	112
EGFP-60%	94	26	23
EGFP-60%	95	4	2
EGFP-60%	96	44	52
EGFP-60%	97	40	0
EGFP-60%	98	0	2
EGFP-60%	99	0	4
EGFP-60%	100	5	17
EGFP-60%	101	23	20
EGFP-60%	102	0	5
EGFP-60%	103	6	12
EGFP-60%	105	58	35
EGFP-60%	106	4	10
EGFP-60%	108	44	49
EGFP-60%	109	5	0
EGFP-60%	110	0	3
EGFP-60%	111	7	0
EGFP-60%	112	9	8
EGFP-60%	113	64	63
EGFP-60%	114	24	59
EGFP-60%	115	14	28
EGFP-60%	116	75	37
EGFP-60%	117	11	0
EGFP-60%	118	10	1
EGFP-60%	119	17	17
EGFP-60%	120	13	42
EGFP-60%	121	22	21
EGFP-60%	122	25	17
EGFP-60%	123	34	18
EGFP-60%	124	43	23
EGFP-60%	125	0	5
EGFP-60%	126	4	21
EGFP-60%	128	2	3
EGFP-60%	129	15	9
EGFP-60%	130	0	8
EGFP-60%	132	95	14
EGFP-60%	133	12	16
EGFP-60%	134	57	13
EGFP-60%	135	68	53
EGFP-60%	136	6	4
EGFP-60%	137	227	155
EGFP-60%	139	4	2
EGFP-60%	140	28	0
EGFP-60%	141	5	0
EGFP-60%	142	62	36
EGFP-60%	143	52	20
EGFP-60%	144	2	0
EGFP-60%	145	61	36
EGFP-60%	147	50	32
EGFP-60%	148	15	5
EGFP-60%	150	14	11
EGFP-60%	151	0	2
EGFP-60%	152	48	19
EGFP-60%	154	75	51
EGFP-60%	155	0	4
EGFP-60%	156	17	2
EGFP-60%	157	27	35
EGFP-60%	158	15	13
EGFP-60%	159	8	0
EGFP-60%	160	42	18
EGFP-60%	161	15	10
EGFP-60%	162	13	42
EGFP-60%	163	5	0
EGFP-60%	164	191	113
EGFP-60%	165	7	1
EGFP-60%	166	47	61
EGFP-60%	167	2	0
EGFP-60%	168	9	21
EGFP-60%	169	2	2
EGFP-60%	170	7	7
EGFP-60%	171	82	48
EGFP-60%	173	3	0
EGFP-60%	174	10	11
EGFP-60%	175	23	9
EGFP-60%	176	16	13
EGFP-60%	177	0	3
EGFP-60%	178	4	7
EGFP-60%	179	16	7
EGFP-60%	180	7	0
EGFP-60%	181	2	1
EGFP-60%	182	2	6
EGFP-60%	183	12	0
EGFP-60%	184	2	6
EGFP-60%	185	45	57
EGFP-60%	186	9	18
EGFP-60%	187	0	2
EGFP-60%	188	11	0
EGFP-60%	189	8	20
EGFP-60%	191	0	3
EGFP-60%	192	63	55
EGFP-60%	193	58	18
EGFP-60%	194	1	4
EGFP-60%	196	33	2
EGFP-60%	197	4	4
EGFP-60%	198	6	12
EGFP-60%	199	21	11
EGFP-60%	200	34	6
EGFP-60%	201	34	75
EGFP-60%	203	17	0
EGFP-60%	204	20	32
EGFP-60%	205	2	11
EGFP-60%	206	75	76
EGFP-60%	207	84	149
EGFP-60%	208	2	12
EGFP-60%	209	40	17
EGFP-60%	210	39	48
EGFP-60%	211	24	29
EGFP-60%	212	16	66
EGFP-60%	213	12	1
EGFP-60%	214	39	24
EGFP-60%	215	5	0
EGFP-60%	216	5	0
EGFP-60%	217	68	60
EGFP-60%	218	89	61
EGFP-60%	219	103	65
EGFP-60%	220	23	21
EGFP-60%	221	7	0
EGFP-60%	222	31	26
EGFP-60%	223	48	58
EGFP-60%	224	7	29
EGFP-60%	225	20	3
EGFP-60%	226	93	85
EGFP-60%	227	11	4
EGFP-60%	228	83	48
EGFP-60%	229	3	1
EGFP-60%	230	8	16
EGFP-60%	231	1	15
EGFP-60%	232	8	0
EGFP-60%	233	3	0
EGFP-60%	235	22	21
EGFP-60%	237	117	70
EGFP-60%	238	21	14
EGFP-60%	239	0	9
EGFP-60%	241	10	0
EGFP-60%	242	26	2
EGFP-60%	243	0	13
EGFP-60%	244	0	6
EGFP-60%	245	7	24
EGFP-60%	246	50	32
EGFP-60%	247	45	40
EGFP-60%	248	4	12
EGFP-60%	249	52	46
EGFP-60%	250	16	0
EGFP-60%	251	17	6
EGFP-60%	252	10	0
EGFP-60%	253	37	24
EGFP-60%	254	41	24
EGFP-60%	255	15	8
EGFP-60%	256	242	231
EGFP-60%	257	42	28
EGFP-60%	258	19	0
EGFP-60%	259	54	20
EGFP-60%	260	9	2
EGFP-60%	261	0	2
EGFP-60%	262	4	16
EGFP-60%	263	25	16
EGFP-60%	264	0	13
EGFP-60%	265	30	15
EGFP-60%	266	16	6
EGFP-60%	267	0	12
EGFP-60%	269	34	3
EGFP-60%	270	6	0
EGFP-60%	271	69	54
EGFP-60%	272	63	18
EGFP-60%	273	60	42
EGFP-60%	274	20	11
EGFP-60%	275	16	8
EGFP-60%	276	5	3
EGFP-60%	277	7	16
EGFP-60%	278	29	16
EGFP-60%	279	0	2
EGFP-60%	280	20	20
EGFP-60%	282	15	6
EGFP-60%	283	49	26
EGFP-60%	285	14	10
EGFP-60%	286	46	41
EGFP-60%	287	64	24
EGFP-60%	289	9	0
EGFP-60%	290	92	104
EGFP-60%	291	28	59
EGFP-60%	292	1	2
EGFP-60%	293	3	0
EGFP-60%	295	0	39
EGFP-60%	296	27	0
EGFP-60%	297	17	26
EGFP-60%	298	13	36
EGFP-60%	299	28	27
EGFP-60%	300	19	17
EGFP-60%	301	150	109
EGFP-60%	302	10	6
EGFP-60%	303	30	43
EGFP-60%	304	5	0
EGFP-60%	305	0	4
EGFP-60%	306	32	7
EGFP-60%	307	9	36
EGFP-60%	308	73	67
EGFP-60%	310	219	222
EGFP-60%	311	6	1
EGFP-60%	312	164	115
EGFP-60%	313	24	0
EGFP-60%	314	24	22
EGFP-60%	315	48	35
EGFP-60%	317	47	48
EGFP-60%	2	21	19
EGFP-60%	3	66	42
EGFP-60%	4	271	252
EGFP-60%	5	50	30
EGFP-60%	6	133	166
EGFP-60%	7	24	12
EGFP-60%	8	11	25
EGFP-60%	9	4	0
EGFP-60%	10	9	3
EGFP-60%	11	86	65
EGFP-60%	12	65	58
EGFP-60%	13	0	6
EGFP-60%	14	140	85
EGFP-60%	15	7	8
EGFP-60%	16	7	0
EGFP-60%	17	49	22
EGFP-60%	18	8	9
EGFP-60%	19	4	0
EGFP-60%	20	6	0
EGFP-60%	21	128	65
EGFP-60%	22	26	19
EGFP-60%	23	0	2
EGFP-60%	24	36	25
EGFP-60%	25	52	30
EGFP-60%	26	70	47
EGFP-60%	28	19	0
EGFP-60%	29	10	2
EGFP-60%	30	15	0
EGFP-60%	32	3	3
EGFP-60%	33	151	136
EGFP-60%	34	0	3
EGFP-60%	35	82	61
EGFP-60%	36	67	34
EGFP-60%	37	19	41
EGFP-60%	38	6	1
EGFP-60%	39	205	146
EGFP-60%	40	0	10
EGFP-60%	41	157	125
EGFP-60%	42	32	24
EGFP-60%	43	0	2
EGFP-60%	44	21	31
EGFP-60%	45	15	3
EGFP-60%	46	10	38
EGFP-60%	47	24	7
EGFP-60%	48	2	0
EGFP-60%	49	99	105
EGFP-60%	50	10	1
EGFP-60%	52	1	13
EGFP-60%	53	52	41
EGFP-60%	54	11	2
EGFP-60%	55	12	1
EGFP-60%	57	4	15
EGFP-60%	58	24	5
EGFP-60%	59	0	4
EGFP-60%	60	3	4
EGFP-60%	61	16	12
EGFP-60%	62	32	40
EGFP-60%	63	24	8
EGFP-60%	64	8	0
EGFP-60%	65	24	19
EGFP-60%	66	3	0
EGFP-60%	67	14	0
EGFP-60%	69	7	2
EGFP-60%	70	21	107
EGFP-60%	71	1	2
EGFP-60%	72	7	7
EGFP-60%	73	17	25
EGFP-60%	75	132	197
EGFP-60%	76	1	2
EGFP-60%	78	106	98
EGFP-60%	79	79	66
EGFP-60%	80	0	9
EGFP-60%	81	63	92
EGFP-60%	82	2	12
EGFP-60%	83	14	7
EGFP-60%	84	15	34
EGFP-60%	85	0	5
EGFP-60%	86	45	20
EGFP-60%	87	13	0
EGFP-60%	88	22	0
EGFP-60%	89	37	11
EGFP-60%	91	51	51
EGFP-60%	92	98	97
EGFP-60%	94	32	41
EGFP-60%	95	29	0
EGFP-60%	96	19	3
EGFP-60%	97	6	0
EGFP-60%	98	140	100
[truncated: 1,246 more rows]

## Sheet: figure-5a
Cisplatin µM	cell desnity	replicate
0	1959.91	rep1
0	2082.23	rep2
0	1817.42	rep3
0.5	1373.29	rep1
0.5	1434.65	rep2
0.5	1355.5	rep3
1	1331.15	rep1
1	1593.78	rep2
1	1211.13	rep3
2	961.212	rep1
2	944.867	rep2
2	949.579	rep3
4	816.338	rep1
4	409.293	rep2
4	682.646	rep3
8	540.146	rep1
8	603.832	rep2
8	619.967	rep3
16	378.142	rep1
16	376.884	rep2
16	297.45	rep3
32	190.474	rep1
32	207.853	rep2
32	220.542	rep3
64	197.338	rep1
64	217.052	rep2
64	181.046	rep3
128	173.517	rep1
128	154.685	rep2
128	147.07	rep3

## Sheet: figure-5b
sample	Cisplatin µM	replicate	relative viability
A50-EGFP	0.5	rep1	0.788747
A50-EGFP	0.5	rep2	0.78979
A50-EGFP	0.5	rep3	0.762359
A50-EGFP	1	rep1	0.793409
A50-EGFP	1	rep2	0.977514
A50-EGFP	1	rep3	0.725817
A50-EGFP	2	rep1	0.603362
A50-EGFP	2	rep2	0.590475
A50-EGFP	2	rep3	0.592732
A50-EGFP	4	rep1	0.468557
A50-EGFP	4	rep2	0.242739
A50-EGFP	4	rep3	0.396442
A50-EGFP	8	rep1	0.31791
A50-EGFP	8	rep2	0.3578
A50-EGFP	8	rep3	0.36114
A50-EGFP	16	rep1	0.216962
A50-EGFP	16	rep2	0.226331
A50-EGFP	16	rep3	0.165197
A50-EGFP	32	rep1	0.0784445
A50-EGFP	32	rep2	0.0852789
A50-EGFP	32	rep3	0.093611
A50-EGFP	64	rep1	0.0404547
A50-EGFP	64	rep2	0.0501516
A50-EGFP	64	rep3	0.0519865
A50-EGFP	128	rep1	0.0407348
A50-EGFP	128	rep2	0.0324627
A50-EGFP	128	rep3	0.0423092
B-mCherry	0.5	rep1	0.580427
B-mCherry	0.5	rep2	0.655355
B-mCherry	0.5	rep3	0.596074
B-mCherry	1	rep1	0.521276
B-mCherry	1	rep2	0.584635
B-mCherry	1	rep3	0.468628
B-mCherry	2	rep1	0.332799
B-mCherry	2	rep2	0.330902
B-mCherry	2	rep3	0.333538
B-mCherry	4	rep1	0.345469
B-mCherry	4	rep2	0.162015
B-mCherry	4	rep3	0.282273
B-mCherry	8	rep1	0.217299
B-mCherry	8	rep2	0.239474
B-mCherry	8	rep3	0.254783
B-mCherry	16	rep1	0.160144
B-mCherry	16	rep2	0.145159
B-mCherry	16	rep3	0.133802
B-mCherry	32	rep1	0.124842
B-mCherry	32	rep2	0.136694
B-mCherry	32	rep3	0.140562
B-mCherry	64	rep1	0.187802
B-mCherry	64	rep2	0.198463
B-mCherry	64	rep3	0.150996
B-mCherry	128	rep1	0.157736
B-mCherry	128	rep2	0.146133
B-mCherry	128	rep3	0.122547

## Sheet: figure-5c
sample	Cisplatin µM	replicate	normalized cell proportion
A50-EGFP	0	rep_1	1.00308
A50-EGFP	0	rep_2	0.986405
A50-EGFP	0	rep_3	1.01052
A50-EGFP	0.5	rep_1	1.12121
A50-EGFP	0.5	rep_2	1.07467
A50-EGFP	0.5	rep_3	1.09792
A50-EGFP	1	rep_1	1.16354
A50-EGFP	1	rep_2	1.1973
A50-EGFP	1	rep_3	1.16989
A50-EGFP	2	rep_1	1.22537
A50-EGFP	2	rep_2	1.21994
A50-EGFP	2	rep_3	1.21853
A50-EGFP	4	rep_1	1.12048
A50-EGFP	4	rep_2	1.15775
A50-EGFP	4	rep_3	1.13369
A50-EGFP	8	rep_1	1.14895
A50-EGFP	8	rep_2	1.15673
A50-EGFP	8	rep_3	1.13714
A50-EGFP	16	rep_1	1.12005
A50-EGFP	16	rep_2	1.17232
A50-EGFP	16	rep_3	1.08417
A50-EGFP	32	rep_1	0.803962
A50-EGFP	32	rep_2	0.80093
A50-EGFP	32	rep_3	0.8286
A50-EGFP	64	rep_1	0.400191
A50-EGFP	64	rep_2	0.451057
A50-EGFP	64	rep_3	0.560547
A50-EGFP	128	rep_1	0.458283
A50-EGFP	128	rep_2	0.409682
A50-EGFP	128	rep_3	0.561591
B-mCherry	0	rep_1	0.995588
B-mCherry	0	rep_2	1.0195
B-mCherry	0	rep_3	0.984913
B-mCherry	0.5	rep_1	0.826164
B-mCherry	0.5	rep_2	0.892913
B-mCherry	0.5	rep_3	0.859568
B-mCherry	1	rep_1	0.765457
B-mCherry	1	rep_2	0.717028
B-mCherry	1	rep_3	0.756341
B-mCherry	2	rep_1	0.676771
B-mCherry	2	rep_2	0.684556
B-mCherry	2	rep_3	0.686584
B-mCherry	4	rep_1	0.827215
B-mCherry	4	rep_2	0.773752
B-mCherry	4	rep_3	0.808265
B-mCherry	8	rep_1	0.78637
B-mCherry	8	rep_2	0.775213
B-mCherry	8	rep_3	0.803308
B-mCherry	16	rep_1	0.827821
B-mCherry	16	rep_2	0.752862
B-mCherry	16	rep_3	0.87928
B-mCherry	32	rep_1	1.28116
B-mCherry	32	rep_2	1.28551
B-mCherry	32	rep_3	1.24582
B-mCherry	64	rep_1	1.86025
B-mCherry	64	rep_2	1.78729
B-mCherry	64	rep_3	1.63026
B-mCherry	128	rep_1	1.77693
B-mCherry	128	rep_2	1.84663
B-mCherry	128	rep_3	1.62877

## Sheet: figure-5d
Cisplatin µM	A50-EGFP percentage	A50-mcherry percentage
0	58.9188	53.7542
0.5	64.6887	57.2925
1	69.3421	62.8037
2	71.9564	62.9018
4	67.0086	57.3359
8	67.6158	58.6941
16	66.3139	57.0687
32	47.7928	30.5242
64	27.7271	21.3909
128	28.0759	17.6049

## Sheet: figure-5e
sample	Cisplatin µM	replicate	normalized cell proportion
A50-EGFP	0	rep_1	1.00937
A50-EGFP	0	rep_2	1.01928
A50-EGFP	0	rep_3	0.971346
A50-EGFP	0.5	rep_1	0.979301
A50-EGFP	0.5	rep_2	0.943311
A50-EGFP	0.5	rep_3	0.952993
A50-EGFP	1	rep_1	0.98613
A50-EGFP	1	rep_2	0.962928
A50-EGFP	1	rep_3	0.935963
A50-EGFP	2	rep_1	0.977109
A50-EGFP	2	rep_2	1.03102
A50-EGFP	2	rep_3	1.01652
A50-EGFP	4	rep_1	1.02075
A50-EGFP	4	rep_2	1.00379
A50-EGFP	4	rep_3	0.996573
A50-EGFP	8	rep_1	0.983775
A50-EGFP	8	rep_2	1.00961
A50-EGFP	8	rep_3	1.01382
A50-EGFP	16	rep_1	1.01705
A50-EGFP	16	rep_3	1.0088
A50-EGFP	32	rep_1	1.00649
A50-EGFP	32	rep_2	1.08225
A50-EGFP	32	rep_3	1.05773
A50-EGFP	64	rep_1	0.934853
A50-EGFP	64	rep_2	1.13793
A50-EGFP	64	rep_3	0.953808
A50-EGFP	128	rep_1	1.16875
A50-EGFP	128	rep_2	1.00106
A50-EGFP	128	rep_3	0.957737
A50-mCherry	0	rep_1	0.987383
A50-mCherry	0	rep_2	0.974052
A50-mCherry	0	rep_3	1.03856
A50-mCherry	0.5	rep_1	1.02786
A50-mCherry	0.5	rep_2	1.0763
A50-mCherry	0.5	rep_3	1.06326
A50-mCherry	1	rep_1	1.01867
A50-mCherry	1	rep_2	1.04989
A50-mCherry	1	rep_3	1.08619
A50-mCherry	2	rep_1	1.03081
A50-mCherry	2	rep_2	0.95825
A50-mCherry	2	rep_3	0.977764
A50-mCherry	4	rep_1	0.972072
A50-mCherry	4	rep_2	0.994902
A50-mCherry	4	rep_3	1.00461
A50-mCherry	8	rep_1	1.02184
A50-mCherry	8	rep_2	0.987065
A50-mCherry	8	rep_3	0.981398
A50-mCherry	16	rep_1	0.977059
A50-mCherry	16	rep_3	0.988156
A50-mCherry	32	rep_1	0.991271
A50-mCherry	32	rep_2	0.889299
A50-mCherry	32	rep_3	0.922303
A50-mCherry	64	rep_1	1.08768
A50-mCherry	64	rep_2	0.814365
A50-mCherry	64	rep_3	1.06217
A50-mCherry	128	rep_1	0.77289
A50-mCherry	128	rep_2	0.998575
A50-mCherry	128	rep_3	1.05688

[truncated: 27 more sheets: figure-5f, figure-5g, figure-6a-b-c, figure-6d-supp-figure-11a-b-c-d, figure-6e, figure-6f, figure-7a, figure-7b, figure-7c, figure-7d, figure-7e, figure-7f, figure-7g, supp-figure-7a-b, supp-figure-8b, supp-figure-9a, supp-figure-9b, supp-figure-9c, supp-figure-10b, supp-figure-10c …]
